# Supplementary material for: CD47 expression in non-small cell lung cancer and its relationship with tumor-associated macrophage infiltration
Source: PLoS One. 2024 Dec 9;19(12):e0314228. doi: 10.1371/journal.pone.0314228 (PMC11627405; doi:10.1371/journal.pone.0314228)
Supplement: S1 Dataset — (XLSX) [file pone.0314228.s001.xlsx]

## Sheet: Sheet1
Diagnostic trait	Number of cases	CD47
		negatives	masculine	Min	Max.
Age				22	80
<60 years	20	11	9
≥ 60 years	30	13	17
Distinguishing between the sexes
male	26	11	15
female	24	13	11
Cigarette smoking
be	23	9	14
clogged	27	15	12
Underlying disease
High blood pressure	8	2	6
Diabetes	7	3	4
Coronary heart disease	5	2	3
BMI				15	32
BMI <18kg/m 2	20	10	10
24 kg/m2 ≤BMI<28 kg/m2	13	7	6
BMI ≥28 kg/m2	17	8	9
Pathological characteristics
Squamous carcinoma	13	8	5
Adenocarcinoma	37	16	21
Degree of differentiation
High differentiation	21	1	20
Middle ground	15	7	8
Low polarization	14	7	7
Clinical staging
Ⅰ	18	12	6
II	13	7	6
III	19	5	14
Lymphatic node transfer
There are	24	7	17
Not have	26	17	9
Diagnostic trait	CD204 IHC score
	Mean	SD	Min	Max.
CD47
negatives	2.45	0.83	3.6	0.7
masculine	4.96	0.82	6.2	3.5
	CD4+ Tumor-Infiltrating Lymphocytes
	Mean	SD	Min	Max.
Cancer-Adjacent Tissue	45.6	5.31	40.29	50.91
Cancerous Tissue	26.7	4.16	22.54	30.86
	CD8+ Tumor-Infiltrating Lymphocytes
	Mean	SD	Min	Max.
Cancer-Adjacent Tissue	53.5	7.15	45.99	61.01
Cancerous Tissue	37.7	7.21	30.49	44.91
Diagnostic trait	Average PFS (months)	Median PFS (months)
Age
<60 years	34.3	26.2
≥ 60 years	28.4	16
Distinguishing between the sexes
male	33.5	21.8
women	26	26.2
Smoking history
there are	31.3	21.8
not have	30.1	26.4
Clinical staging
Ⅰ	44	34.2
II	29.3	20.1
III	15.8	15.4
Pathological type
squamous carcinoma	41.5	21.8
adenocarcinoma	25	25
Degree of differentiation
high differentiation	37.5	26.2
middle ground	29	16
low polarization	22.6	24.7
Lymphatic node transfer
there are	19	13.1
not have	42	31.6
CD47 expression
negatives	39.8	31.6
masculine	20.3	14.6
